# Supplementary material for: Unusual Presentation of SET::NUP214-Associated Concomitant Hematological Neoplasm in a Child—Diagnostic and Treatment Struggle
Source: Int J Mol Sci. 2023 Sep 22;24(19):14451. doi: 10.3390/ijms241914451 (PMC10572181; doi:10.3390/ijms241914451)
Supplement: Supplementary file 1 [file ijms-24-14451-s001.zip]

Archive with 1 entries (1 files):
- ijms-2582353-supplementary.pdf
